# Supplementary material for: Viniferin-Rich Phytocomplex from Vitis vinifera L. Plant Cell Culture Mitigates Neuroinflammation in BV2 Microglia Cells
Source: Molecules. 2026 Jan 5;31(1):196. doi: 10.3390/molecules31010196 (PMC12787426; doi:10.3390/molecules31010196)
Supplement: Supplementary file 1 [file molecules-31-00196-s001.zip]

Archive with 1 entries (1 files):
- molecules-4045258-supplementary.pdf
